# Supplementary material for: 3-Phenyl-2-(1H-tetra­zol-1-yl)propanoic acid monohydrate
Source: Acta Crystallogr Sect E Struct Rep Online. 2010 Sep 30;66(Pt 10):o2690. doi: 10.1107/S1600536810038468 (PMC2983287; doi:10.1107/S1600536810038468)
Supplement: Supplementary file 2 [file e-66-o2690-Isup2.hkl]

# 
# h,k,l, Fc-squared, Fo-squared, sigma(Fo-squared) and status flag 
# 
data_I
_shelx_title ' zh in Pca2(1)' 
_shelx_refln_list_code          4 
_shelx_F_calc_maximum      116.54 
_exptl_crystal_F_000       496.00 
_reflns_d_resolution_high  0.7697 
 
loop_ 
 _symmetry_equiv_pos_as_xyz 
 'x, y, z' 
 '-x, -y, z+1/2' 
 'x+1/2, -y, z' 
 '-x+1/2, y, z+1/2' 
 
_cell_length_a    24.0007 
_cell_length_b     8.3769 
_cell_length_c     5.7455 
_cell_angle_alpha  90.000 
_cell_angle_beta   90.000 
_cell_angle_gamma  90.000 
 
_shelx_F_squared_multiplier     1.000 
 
loop_ 
 _refln_index_h 
 _refln_index_k 
 _refln_index_l 
 _refln_F_squared_calc 
 _refln_F_squared_meas 
 _refln_F_squared_sigma 
 _refln_observed_status 
   4   0   0     2000.62     1889.46      8.42 o 
   6   0   0    13581.45    12706.36     86.12 o 
   8   0   0     2812.72     2641.85     26.16 o 
  10   0   0     2989.58     3213.66     64.55 o 
  12   0   0      543.89      500.92     10.26 o 
  14   0   0     1456.48     1517.63     31.84 o 
  16   0   0      305.79      339.80     20.25 o 
  18   0   0      923.15      990.76     14.17 o 
  20   0   0      745.59      811.67     18.28 o 
  22   0   0        9.58       12.94      3.06 o 
  24   0   0       20.40       17.31      3.78 o 
  26   0   0        1.41        5.81      3.74 o 
  28   0   0        6.93       13.96      5.54 o 
  30   0   0        6.05       10.84      5.18 o 
   0   1   0        1.81        2.24      0.65 o 
   2   1   0      115.35       97.82      1.29 o 
   3   1   0       12.60       11.18      0.49 o 
   4   1   0     3042.06     2919.55      9.56 o 
   5   1   0      534.65      551.32      4.05 o 
   6   1   0     8856.63     8336.29     30.92 o 
   7   1   0     1764.42     1719.16     11.53 o 
   8   1   0     1699.13     1558.17      9.52 o 
   9   1   0      744.65      711.74      6.01 o 
  10   1   0      326.24      308.65      6.77 o 
  11   1   0     1080.12     1174.00     15.53 o 
  12   1   0     2480.62     2606.41     27.16 o 
  13   1   0      332.03      353.79      7.09 o 
  14   1   0      429.57      417.52      6.08 o 
  15   1   0        8.24       14.79      1.92 o 
  16   1   0        0.60        5.44      1.31 o 
  17   1   0      306.48      318.51      6.87 o 
  18   1   0        5.75        7.10      1.85 o 
  19   1   0       35.08       37.65      4.39 o 
  20   1   0       77.51       88.90      4.40 o 
  21   1   0        8.47        7.72      2.41 o 
  22   1   0       12.97       16.05      2.34 o 
  23   1   0      106.56      102.82      5.22 o 
  24   1   0       53.35       51.03      3.84 o 
  25   1   0       13.42       15.60      2.57 o 
  26   1   0        6.74        5.56      3.31 o 
  27   1   0        0.34        4.65      3.16 o 
  28   1   0        0.35        2.37      1.97 o 
  29   1   0       61.10       65.93     11.30 o 
  30   1   0        2.81        5.31      3.06 o 
  31   1   0        6.61       11.27      5.29 o 
   0   2   0     2473.33     2511.91     13.93 o 
   1   2   0     1298.47     1205.41      5.98 o 
   2   2   0     4070.85     3917.96     17.29 o 
   3   2   0      907.18      863.71      4.88 o 
   4   2   0     1896.52     1944.15      9.97 o 
   5   2   0      958.02      896.94      5.70 o 
   6   2   0      107.24      117.84      2.64 o 
   7   2   0      155.71      152.82      2.60 o 
   8   2   0       16.51       14.76      1.32 o 
   9   2   0     1171.41     1154.66      8.49 o 
  10   2   0      436.84      471.69      6.02 o 
  11   2   0        0.79        4.21      1.53 o 
  12   2   0       16.35       11.26      1.51 o 
  13   2   0       65.42       67.80      2.70 o 
  14   2   0      324.98      340.56      6.24 o 
  15   2   0        9.81        9.27      1.80 o 
  16   2   0       58.57       56.71      3.02 o 
  17   2   0       11.46        9.89      1.94 o 
  18   2   0       86.58       93.70      3.71 o 
  19   2   0       69.49       65.15      3.42 o 
  20   2   0       12.64       18.06      2.26 o 
  21   2   0        0.81        2.33      2.00 o 
  22   2   0        1.77        3.22      1.90 o 
  23   2   0        5.35        8.89      4.69 o 
  24   2   0        0.35        3.23      2.12 o 
  25   2   0        1.77        3.80      2.43 o 
  26   2   0        6.02        2.03      2.40 o 
  27   2   0       11.14        6.01      2.25 o 
  28   2   0        8.39       10.73      2.63 o 
  29   2   0        2.95        4.29      1.90 o 
  30   2   0       14.64        9.67      3.75 o 
   0   3   0     2100.85     2129.57     14.60 o 
   1   3   0      200.67      216.25      3.03 o 
   2   3   0      558.13      521.22      4.45 o 
   3   3   0      567.18      583.35      5.11 o 
   4   3   0      121.65      113.23      2.85 o 
   5   3   0      207.91      200.13      3.35 o 
   6   3   0       38.71       38.95      1.86 o 
   7   3   0       16.93       12.59      1.86 o 
   8   3   0       16.27       17.12      1.88 o 
   9   3   0       12.35       17.66      1.53 o 
  10   3   0       44.21       42.80      2.14 o 
  11   3   0      352.91      381.77      5.34 o 
  12   3   0       81.74       81.23      3.72 o 
  13   3   0       19.38       21.77      2.15 o 
  14   3   0       56.19       62.36      2.79 o 
  15   3   0        0.04        1.41      1.81 o 
  16   3   0      131.25      132.17      3.69 o 
  17   3   0        6.30        2.98      1.91 o 
  18   3   0       30.04       29.95      3.26 o 
  19   3   0        0.67        1.47      1.99 o 
  20   3   0       50.37       50.67      4.17 o 
  21   3   0        2.57        3.69      2.02 o 
  22   3   0       28.08       24.33      3.36 o 
  23   3   0        7.40        5.91      2.09 o 
  24   3   0       69.65       71.93      7.36 o 
  25   3   0        0.03       -0.92      2.77 o 
  26   3   0        1.33        3.36      2.42 o 
  27   3   0        0.57        4.22      2.08 o 
  28   3   0        5.15        4.71      2.27 o 
  29   3   0        0.07       -1.01      2.90 o 
   0   4   0     1477.91     1563.47     20.02 o 
   1   4   0     1189.32     1313.68     13.34 o 
   2   4   0        0.66        8.39      1.87 o 
   3   4   0      113.22      100.64      3.94 o 
   4   4   0      443.93      471.84      6.15 o 
   5   4   0      312.60      309.74      5.10 o 
   6   4   0     1186.38     1236.19     12.49 o 
   7   4   0       74.18       62.60      2.74 o 
   8   4   0      103.90      105.86      3.58 o 
   9   4   0      147.38      135.57      3.51 o 
  10   4   0       34.43       41.25      3.02 o 
  11   4   0      392.81      405.78      7.53 o 
  12   4   0      101.22      105.32      3.37 o 
  13   4   0       20.79       20.79      2.64 o 
  14   4   0      100.05      101.20      4.05 o 
  15   4   0       54.75       55.72      2.73 o 
  16   4   0       34.67       36.80      2.53 o 
  17   4   0      111.33       98.21      3.60 o 
  18   4   0       33.90       28.57      3.58 o 
  19   4   0       63.29       58.00      3.86 o 
  20   4   0       93.12       91.49      4.70 o 
  21   4   0        4.05        5.68      2.48 o 
  22   4   0        0.90        4.88      2.58 o 
  23   4   0        0.61        1.71      2.40 o 
  24   4   0       12.08        8.89      2.83 o 
  25   4   0        0.00        1.19      2.93 o 
  26   4   0        3.92        4.87      2.34 o 
  27   4   0        0.70       -0.44      1.82 o 
  28   4   0        0.01       -3.02      4.20 o 
  29   4   0        5.44       14.19      5.90 o 
   0   5   0     1484.61     1669.23     21.76 o 
   1   5   0        1.46        3.73      1.35 o 
   2   5   0     1079.99     1175.09     11.48 o 
   3   5   0        1.78        4.46      2.08 o 
   4   5   0       18.53       13.94      2.24 o 
   5   5   0      370.77      398.79      5.61 o 
   6   5   0      235.93      248.23      4.83 o 
   7   5   0      393.04      395.64      7.59 o 
   8   5   0      122.83      127.32      3.97 o 
   9   5   0       48.27       43.39      2.93 o 
  10   5   0        7.51        6.45      1.26 o 
  11   5   0       68.87       67.82      3.95 o 
  12   5   0      776.60      840.86     16.67 o 
  13   5   0      299.84      294.38      5.73 o 
  14   5   0        0.97        0.46      2.16 o 
  15   5   0       84.92       86.52      3.44 o 
  16   5   0        1.58        4.26      2.09 o 
  17   5   0       80.03       73.60      3.73 o 
  18   5   0       57.28       59.18      5.02 o 
  19   5   0       25.16       18.53      3.15 o 
  20   5   0       44.80       43.29      4.61 o 
  21   5   0       12.69       14.20      2.96 o 
  22   5   0       28.61       29.49      3.48 o 
  23   5   0       28.50       26.73      4.16 o 
  24   5   0       22.49       26.89      3.76 o 
  25   5   0        2.81        5.11      2.96 o 
  26   5   0       22.10       23.86      4.28 o 
  27   5   0        4.91        1.83      2.88 o 
   0   6   0      557.74      625.16     18.61 o 
   1   6   0      328.83      342.63      7.26 o 
   2   6   0        7.04        8.03      1.85 o 
   3   6   0        0.10        1.94      1.92 o 
   4   6   0       65.32       60.63      2.59 o 
   5   6   0       22.54       22.59      1.87 o 
   6   6   0        9.09       10.87      1.58 o 
   7   6   0       98.32       98.35      4.45 o 
   8   6   0       17.02       15.98      2.56 o 
   9   6   0       11.48        8.73      1.85 o 
  10   6   0        0.11       -2.20      2.20 o 
  11   6   0      319.92      329.96      8.75 o 
  12   6   0        0.00        2.86      1.68 o 
  13   6   0        4.14        4.02      2.21 o 
  14   6   0        8.04        5.87      2.31 o 
  15   6   0       54.78       50.82      4.63 o 
  16   6   0        0.63        1.72      3.18 o 
  17   6   0        6.85        4.70      3.16 o 
  18   6   0        4.30        7.09      3.40 o 
  19   6   0       17.70       16.51      3.79 o 
  20   6   0        5.10       10.10      3.68 o 
  21   6   0       37.89       46.27      5.02 o 
  22   6   0        0.21        1.95      3.40 o 
  23   6   0        0.27        0.09      3.17 o 
  24   6   0        8.10        8.12      3.68 o 
  25   6   0        2.35        2.96      4.68 o 
  26   6   0        0.09        2.18      5.79 o 
   0   7   0        0.04        4.31      2.67 o 
   1   7   0       24.18       26.62      2.26 o 
   2   7   0       17.13       15.13      1.78 o 
   3   7   0       37.87       38.43      3.35 o 
   4   7   0        1.28        3.42      2.52 o 
   5   7   0      222.07      216.86      6.41 o 
   6   7   0       18.55       17.99      2.82 o 
   7   7   0      164.01      157.72      6.82 o 
   8   7   0       19.36       16.07      2.88 o 
   9   7   0        6.49        5.11      2.12 o 
  10   7   0       20.37       19.22      2.96 o 
  11   7   0      431.11      454.51     12.28 o 
  12   7   0      276.92      290.88      9.02 o 
  13   7   0       97.07       85.76      6.14 o 
  14   7   0        7.53        6.15      3.49 o 
  15   7   0        9.61       11.95      6.30 o 
  16   7   0        0.08       -1.18      3.19 o 
  17   7   0        1.09        5.86      3.38 o 
  18   7   0        7.70        3.70      3.92 o 
  19   7   0        1.24        5.37      3.44 o 
  20   7   0        5.18        5.97      3.48 o 
  21   7   0       14.85       12.91      3.66 o 
  22   7   0       45.34       45.09      5.30 o 
  23   7   0        6.67        8.01      3.58 o 
   0   8   0       12.40       22.77      5.75 o 
   1   8   0      548.89      550.20     15.22 o 
   2   8   0       44.63       35.86      3.42 o 
   3   8   0      127.38      116.27      7.85 o 
   4   8   0       31.51       27.21      3.23 o 
   5   8   0      139.84      135.86      6.45 o 
   6   8   0       27.00       28.06      3.34 o 
   7   8   0       32.78       25.41      2.83 o 
   8   8   0       18.22       17.63      3.20 o 
   9   8   0       26.32       24.01      3.63 o 
  10   8   0        3.74        5.89      2.43 o 
  11   8   0       98.40       92.83      6.77 o 
  12   8   0        0.29        2.27      3.38 o 
  13   8   0       22.04       17.76      3.99 o 
  14   8   0        0.87        4.93      3.46 o 
  15   8   0        8.42        6.52      3.60 o 
  16   8   0       15.40       12.92      6.36 o 
  17   8   0       31.33       33.82      4.83 o 
  18   8   0       13.94       11.79      3.83 o 
  19   8   0       32.09       34.67      5.33 o 
  20   8   0       20.12       30.66      9.20 o 
  21   8   0        5.91        9.74      4.42 o 
   0   9   0       10.57       10.52      5.01 o 
   1   9   0        0.02        8.09      3.23 o 
   2   9   0        0.01       -2.80      3.81 o 
   3   9   0       15.91       15.88      3.69 o 
   4   9   0       11.01        8.83      3.03 o 
   5   9   0       32.12       41.57      7.35 o 
   6   9   0       49.32       51.83      6.61 o 
   7   9   0       24.69       21.38      4.45 o 
   8   9   0      100.14       95.50      9.40 o 
   9   9   0        6.08        2.86      3.29 o 
  10   9   0        1.48        0.50      4.07 o 
  11   9   0        6.86        8.45      3.25 o 
  12   9   0       12.07       11.60      3.84 o 
  13   9   0        9.18        7.62      3.52 o 
  14   9   0        6.56        7.66      3.45 o 
  15   9   0        1.07        0.95      5.25 o 
  16   9   0        0.07        1.94      5.68 o 
  17   9   0        0.56        3.78      3.70 o 
   0  10   0       13.63       13.87      5.65 o 
   1  10   0        0.35        3.97      2.36 o 
   2  10   0        0.30        1.18      2.86 o 
   3  10   0        2.41        3.82      2.48 o 
   4  10   0        0.32        5.96      3.64 o 
   5  10   0        0.03       -3.41      3.41 o 
   6  10   0        1.99        3.77      2.52 o 
   7  10   0       15.91       13.41      4.67 o 
   8  10   0        0.12        2.13      4.32 o 
   9  10   0        0.18        2.48      4.48 o 
  10  10   0       18.10       26.23      5.60 o 
  11  10   0       16.32       20.02      5.11 o 
  12  10   0        2.15        3.44      4.60 o 
   2   0   1     7944.57     7444.20     36.86 o 
   4   0   1     4571.64     4186.72     19.33 o 
   6   0   1      156.01      159.99      1.93 o 
   8   0   1      503.47      546.49      5.31 o 
  10   0   1      247.23      262.52      4.08 o 
  12   0   1      729.38      732.81      9.11 o 
  14   0   1     1043.93     1080.53     10.96 o 
  16   0   1      164.46      173.51      5.53 o 
  18   0   1      200.82      204.63      4.81 o 
  20   0   1      865.58      926.29     17.27 o 
  22   0   1      474.94      481.46      8.37 o 
  24   0   1       17.40       19.55      3.35 o 
  26   0   1       20.13       16.15      2.94 o 
  28   0   1        6.12        7.69      2.98 o 
  30   0   1       38.75       55.56      7.05 o 
   1   1   1     7289.95     6801.97     18.60 o 
   2   1   1      466.42      453.98      2.66 o 
   3   1   1      198.35      167.29      1.76 o 
   4   1   1     2744.17     2704.71      7.71 o 
   5   1   1      790.37      713.99      3.70 o 
   6   1   1     1140.48     1073.22      6.45 o 
   7   1   1       88.79       83.41      1.54 o 
   8   1   1     2305.48     2295.85      7.81 o 
   9   1   1     1430.99     1416.16      7.06 o 
  10   1   1     3300.76     3391.84     18.34 o 
  11   1   1      152.09      151.12      2.54 o 
  12   1   1      573.03      579.66      5.27 o 
  13   1   1      402.34      400.40      4.05 o 
  14   1   1      140.15      134.25      2.72 o 
  15   1   1       65.86       62.72      2.26 o 
  16   1   1      130.05      134.45      3.25 o 
  17   1   1       39.31       35.07      1.90 o 
  18   1   1       48.34       42.64      2.16 o 
  19   1   1       22.51       25.52      1.71 o 
  20   1   1       99.08       91.96      2.94 o 
  21   1   1      138.21      132.01      4.65 o 
  22   1   1       37.62       35.88      2.39 o 
  23   1   1       33.95       34.56      2.39 o 
  24   1   1       13.49       12.79      1.60 o 
  25   1   1        7.13        7.05      1.49 o 
  26   1   1       39.96       37.01      3.97 o 
  27   1   1        2.43        3.55      1.74 o 
  28   1   1       21.61       21.71      2.83 o 
  29   1   1        2.92        4.95      2.89 o 
  30   1   1       12.25        9.81      3.56 o 
   1   2   1     2424.90     2435.04      7.85 o 
   2   2   1     1036.37      959.36      4.94 o 
   3   2   1     2392.53     2394.98      7.23 o 
   4   2   1     1327.97     1289.95      5.53 o 
   5   2   1     1572.11     1492.84      7.54 o 
   6   2   1     1767.58     1638.49     23.96 o 
   7   2   1       78.84       73.40      1.92 o 
   8   2   1      379.73      395.46      3.63 o 
   9   2   1      197.23      197.41      2.92 o 
  10   2   1      794.53      892.43      7.45 o 
  11   2   1      145.99      133.64      2.58 o 
  12   2   1      115.05      109.28      2.35 o 
  13   2   1      157.90      161.76      2.80 o 
  14   2   1      108.29      106.82      2.27 o 
  15   2   1      106.74      106.90      2.88 o 
  16   2   1      108.65      106.55      2.81 o 
  17   2   1       77.23       81.64      2.87 o 
  18   2   1       80.00       87.45      3.52 o 
  19   2   1       28.10       29.26      3.22 o 
  20   2   1       92.05       98.12      3.90 o 
  21   2   1       54.15       51.39      2.81 o 
  22   2   1        1.10        1.56      1.51 o 
  23   2   1        0.40        2.18      1.16 o 
  24   2   1       13.73       11.78      1.58 o 
  25   2   1       23.72       20.15      2.04 o 
  26   2   1        0.81        0.76      1.64 o 
  27   2   1       10.92       11.61      2.97 o 
  28   2   1       16.17       12.96      2.45 o 
  29   2   1        5.06        3.67      2.57 o 
  30   2   1        2.95        3.51      2.37 o 
   1   3   1       55.51       53.43      1.49 o 
   2   3   1       12.98       14.16      1.04 o 
   3   3   1       97.13       93.89      2.04 o 
   4   3   1     3107.64     3225.94     12.82 o 
   5   3   1       68.79       65.62      1.92 o 
   6   3   1       83.33       87.91      1.66 o 
   7   3   1      100.31       99.72      2.00 o 
   8   3   1      311.20      313.12      4.17 o 
   9   3   1      500.48      512.91      4.69 o 
  10   3   1       42.05       39.93      1.58 o 
  11   3   1      130.55      130.08      2.86 o 
  12   3   1       92.41       88.30      2.18 o 
  13   3   1       20.74       20.24      1.71 o 
  14   3   1      162.13      158.80      3.32 o 
  15   3   1       27.18       26.70      1.91 o 
  16   3   1       79.27       80.10      2.60 o 
  17   3   1       57.03       57.56      2.73 o 
  18   3   1      284.11      299.00      5.21 o 
  19   3   1       53.02       55.52      2.60 o 
  20   3   1       58.45       50.01      2.39 o 
  21   3   1       17.57       18.65      1.78 o 
  22   3   1       21.87       17.67      1.83 o 
  23   3   1        2.60        3.45      1.50 o 
  24   3   1       27.28       26.37      2.52 o 
  25   3   1        8.77        7.57      1.96 o 
  26   3   1        0.33        4.39      2.31 o 
  27   3   1        5.07        2.98      1.62 o 
  28   3   1        0.47        1.87      2.37 o 
  29   3   1        2.57        2.58      2.24 o 
   1   4   1      557.08      600.30      4.95 o 
   2   4   1      471.37      495.31      4.89 o 
   3   4   1      371.36      401.77      4.40 o 
   4   4   1      192.80      188.90      3.47 o 
   5   4   1      363.93      368.01      4.45 o 
   6   4   1      307.91      298.14      3.93 o 
   7   4   1      182.59      185.18      3.16 o 
   8   4   1      316.42      305.67      3.76 o 
   9   4   1      104.02      109.76      2.24 o 
  10   4   1       35.67       34.79      1.80 o 
  11   4   1      168.53      170.33      3.06 o 
  12   4   1       44.43       39.96      1.83 o 
  13   4   1        0.19        2.60      1.32 o 
  14   4   1       88.22       81.22      2.38 o 
  15   4   1       91.89       84.92      2.45 o 
  16   4   1      119.66      119.25      3.12 o 
  17   4   1       45.49       40.33      2.15 o 
  18   4   1        9.78        8.67      1.92 o 
  19   4   1       10.99        6.23      1.57 o 
  20   4   1        3.49        1.83      1.51 o 
  21   4   1       92.41       87.90      3.46 o 
  22   4   1       28.60       26.82      2.65 o 
  23   4   1        0.53        0.49      1.71 o 
  24   4   1       13.78       10.70      1.86 o 
  25   4   1       50.98       50.92      4.36 o 
  26   4   1        9.69        8.86      2.08 o 
  27   4   1        1.12        1.41      2.09 o 
  28   4   1        6.10        6.90      3.00 o 
   1   5   1      311.45      329.64      3.47 o 
   2   5   1      306.85      327.66      3.94 o 
   3   5   1      122.78      133.61      2.82 o 
   4   5   1       37.39       36.78      1.95 o 
   5   5   1      358.14      373.62      5.60 o 
   6   5   1       44.40       40.84      2.22 o 
   7   5   1      269.04      261.97      4.77 o 
   8   5   1      368.80      363.76      5.88 o 
   9   5   1       63.49       55.97      2.56 o 
  10   5   1      564.85      573.39      6.31 o 
  11   5   1       46.52       43.03      2.32 o 
  12   5   1       12.74       13.63      1.85 o 
  13   5   1       59.47       59.96      2.87 o 
  14   5   1       10.67       10.58      2.46 o 
  15   5   1       55.96       55.17      2.81 o 
  16   5   1       58.79       53.51      2.45 o 
  17   5   1       22.77       21.89      2.01 o 
  18   5   1       57.61       59.92      2.87 o 
  19   5   1       13.86       14.43      2.04 o 
  20   5   1       98.38       97.79      4.81 o 
  21   5   1       24.00       21.33      2.39 o 
  22   5   1       53.29       46.76      3.22 o 
  23   5   1       21.30       21.06      2.46 o 
  24   5   1       12.21       13.01      3.34 o 
  25   5   1        5.69        7.41      2.58 o 
  26   5   1        5.46        6.62      2.12 o 
  27   5   1        6.55       11.55      2.74 o 
   1   6   1       66.26       66.26      2.20 o 
   2   6   1       19.54       18.22      1.64 o 
   3   6   1      147.58      140.16      3.09 o 
   4   6   1       71.01       70.33      2.93 o 
   5   6   1      176.92      167.67      3.38 o 
   6   6   1        5.66        9.41      1.58 o 
   7   6   1      187.05      194.75      3.78 o 
   8   6   1       43.57       50.39      3.51 o 
   9   6   1      236.07      238.04      5.13 o 
  10   6   1       35.94       37.61      2.98 o 
  11   6   1      256.94      268.89      5.03 o 
  12   6   1      120.72      117.15      4.19 o 
  13   6   1       98.14       99.53      3.98 o 
  14   6   1       27.63       24.14      1.91 o 
  15   6   1       68.27       73.23      3.95 o 
  16   6   1        1.21        4.55      1.87 o 
  17   6   1       32.19       34.44      2.76 o 
  18   6   1        8.57       12.00      2.46 o 
  19   6   1       51.56       57.19      3.41 o 
  20   6   1       21.59       21.05      2.69 o 
  21   6   1       11.98        9.78      2.41 o 
  22   6   1        4.25        6.34      2.29 o 
  23   6   1       27.27       26.88      3.19 o 
  24   6   1        2.81        0.90      2.66 o 
  25   6   1        0.38        2.31      2.94 o 
   1   7   1       80.29       81.68      3.02 o 
   2   7   1       57.02       48.99      2.33 o 
   3   7   1       32.80       33.24      1.95 o 
   4   7   1       46.27       36.87      3.27 o 
   5   7   1       18.19       17.37      1.94 o 
   6   7   1       34.23       34.04      2.22 o 
   7   7   1      118.20      116.85      4.14 o 
   8   7   1      186.07      189.87      4.53 o 
   9   7   1      462.49      489.62      8.23 o 
  10   7   1      387.56      387.87      8.33 o 
  11   7   1      164.77      172.34      5.69 o 
  12   7   1       17.00       13.76      1.97 o 
  13   7   1       20.83       21.57      2.45 o 
  14   7   1        5.51        5.27      2.03 o 
  15   7   1        3.15        4.38      2.03 o 
  16   7   1        8.88        6.68      2.14 o 
  17   7   1        9.52       12.48      2.79 o 
  18   7   1       11.92       13.69      2.89 o 
  19   7   1        7.51        5.03      2.41 o 
  20   7   1       20.16       17.02      2.68 o 
  21   7   1        3.53        9.34      3.05 o 
  22   7   1        3.37        4.09      2.72 o 
  23   7   1        9.19        5.31      2.75 o 
   1   8   1        7.00        7.15      1.63 o 
   2   8   1       55.67       62.35      3.25 o 
   3   8   1       64.59       60.96      2.85 o 
   4   8   1       55.60       63.54      3.92 o 
   5   8   1       11.56       12.84      2.08 o 
   6   8   1       45.00       47.35      2.88 o 
   7   8   1        9.23        7.51      1.83 o 
   8   8   1        1.83        5.08      1.30 o 
   9   8   1        7.81        9.94      3.06 o 
  10   8   1       53.63       52.40      3.81 o 
  11   8   1       15.80       14.41      2.43 o 
  12   8   1        0.35        1.63      2.02 o 
  13   8   1       21.52       15.64      2.59 o 
  14   8   1       17.14       17.38      2.26 o 
  15   8   1        8.41        8.24      2.44 o 
  16   8   1       23.79       23.29      2.83 o 
  17   8   1        5.99        7.22      2.48 o 
  18   8   1        0.68        7.52      2.56 o 
  19   8   1       28.78       25.25      3.56 o 
  20   8   1        4.04        9.23      3.13 o 
   1   9   1        0.89       -1.30      2.21 o 
   2   9   1        2.71        6.83      1.81 o 
   3   9   1       15.81       12.46      2.14 o 
   4   9   1        2.91        6.14      1.85 o 
   5   9   1        4.30        6.54      1.97 o 
   6   9   1        7.29        6.79      1.85 o 
   7   9   1        9.15        7.02      1.81 o 
   8   9   1       12.59       12.90      2.51 o 
   9   9   1       11.43        9.51      2.38 o 
  10   9   1        8.78        5.67      2.77 o 
  11   9   1        9.30        8.81      2.65 o 
  12   9   1        4.82        5.78      2.66 o 
  13   9   1        0.52       -0.82      2.58 o 
  14   9   1       16.75       14.91      2.93 o 
  15   9   1       13.65       16.09      3.32 o 
  16   9   1        1.31        5.13      2.79 o 
  17   9   1        6.94       15.57      3.29 o 
   1  10   1        1.41        5.08      2.05 o 
   2  10   1       12.67       12.34      2.41 o 
   3  10   1       14.79       19.81      2.77 o 
   4  10   1       16.32       16.79      2.77 o 
   5  10   1        7.36       10.26      3.39 o 
   6  10   1        8.20       10.81      4.51 o 
   7  10   1        9.80        9.66      2.43 o 
   8  10   1       11.33       11.64      2.82 o 
   9  10   1        7.01       13.02      4.05 o 
  10  10   1       41.78       56.95      6.04 o 
  11  10   1        2.35        6.08      4.16 o 
   0   0   2     6772.41     6847.40     38.22 o 
   2   0   2     7165.49     7276.36     26.39 o 
   4   0   2      904.27      859.01      4.76 o 
   6   0   2     1173.61     1187.34     10.23 o 
   8   0   2      263.79      273.99      6.60 o 
  10   0   2      282.28      261.82      7.09 o 
  12   0   2       73.06       64.25      3.73 o 
  14   0   2       15.94       16.75      1.98 o 
  16   0   2      877.98      930.27     11.05 o 
  18   0   2      263.24      272.65     10.25 o 
  20   0   2      150.46      142.19      9.42 o 
  22   0   2       49.29       60.60      5.46 o 
  24   0   2        2.73       10.58      2.94 o 
  26   0   2        2.95        2.54      3.56 o 
  28   0   2        5.15        4.67      2.33 o 
  30   0   2        9.60       18.02      7.44 o 
   0   1   2     4027.47     4105.98     23.86 o 
   1   1   2      323.81      339.37      6.58 o 
   2   1   2     1496.76     1452.51      9.05 o 
   3   1   2      797.75      780.43      5.55 o 
   4   1   2     1730.85     1723.95      7.09 o 
   5   1   2       58.13       55.11      1.39 o 
   6   1   2       40.92       40.51      1.48 o 
   7   1   2      837.35      823.78      7.60 o 
   8   1   2      106.89      108.83      2.11 o 
   9   1   2      197.63      186.30      2.76 o 
  10   1   2      142.74      143.38      2.51 o 
  11   1   2      258.12      290.53      3.12 o 
  12   1   2        3.56        4.17      0.95 o 
  13   1   2      159.18      158.07      3.09 o 
  14   1   2       91.73       99.09      2.70 o 
  15   1   2      233.23      220.13      4.04 o 
  16   1   2       45.57       45.26      2.08 o 
  17   1   2       74.95       75.61      2.73 o 
  18   1   2       74.39       73.03      2.68 o 
  19   1   2      347.40      365.83      5.91 o 
  20   1   2       78.82       70.01      3.60 o 
  21   1   2       63.78       66.89      4.50 o 
  22   1   2       56.57       54.96      3.03 o 
  23   1   2        0.43        2.09      2.37 o 
  24   1   2       24.77       27.38      2.93 o 
  25   1   2        3.91        7.62      2.23 o 
  26   1   2        5.24        6.55      2.12 o 
  27   1   2        1.04        8.42      2.55 o 
  28   1   2       10.61       10.87      2.44 o 
  29   1   2       46.78       54.65      4.46 o 
   0   2   2      772.81      777.54      9.65 o 
   1   2   2       91.05       92.25      1.97 o 
   2   2   2      428.39      448.07      3.48 o 
   3   2   2      115.60      112.02      1.99 o 
   4   2   2      196.97      193.24      2.54 o 
   5   2   2      864.33      905.01      6.75 o 
   6   2   2      362.53      368.92      4.15 o 
   7   2   2      208.49      201.07      2.48 o 
   8   2   2      164.47      168.44      2.67 o 
   9   2   2      206.59      204.12      2.95 o 
  10   2   2      352.17      372.97      4.39 o 
  11   2   2       59.54       55.64      2.22 o 
  12   2   2      444.04      447.04      6.28 o 
  13   2   2      133.76      141.18      3.24 o 
  14   2   2      278.30      268.45      3.73 o 
  15   2   2       29.11       29.31      1.80 o 
  16   2   2       46.01       47.50      2.07 o 
  17   2   2      208.56      213.91      4.36 o 
  18   2   2       18.97       16.72      1.88 o 
  19   2   2       80.32       76.54      3.27 o 
  20   2   2       23.61       22.08      2.07 o 
  21   2   2       16.76       15.55      1.89 o 
  22   2   2        3.98        5.60      1.44 o 
  23   2   2        6.77        6.81      1.51 o 
  24   2   2        0.36        1.35      2.27 o 
  25   2   2       16.92       18.71      2.45 o 
  26   2   2        3.59        5.28      2.41 o 
  27   2   2        4.63        6.92      2.59 o 
  28   2   2        9.15        7.39      2.63 o 
  29   2   2        0.54       -0.30      2.96 o 
   0   3   2      207.21      211.36      4.37 o 
   1   3   2      396.23      396.77      4.20 o 
   2   3   2      129.23      129.97      2.26 o 
   3   3   2      318.54      301.13      3.37 o 
   4   3   2      558.84      587.86      5.17 o 
   5   3   2      207.15      209.29      3.38 o 
   6   3   2      418.31      433.57      4.13 o 
   7   3   2      183.02      180.74      2.56 o 
   8   3   2       38.84       41.22      1.50 o 
   9   3   2        2.49        3.48      1.08 o 
  10   3   2       34.15       37.69      1.99 o 
  11   3   2      125.55      131.78      3.06 o 
  12   3   2        9.16        8.58      1.57 o 
  13   3   2       36.27       35.11      1.80 o 
  14   3   2       70.15       63.76      2.17 o 
  15   3   2       13.96       12.70      1.71 o 
  16   3   2      242.55      244.98      4.34 o 
  17   3   2       20.09       19.49      1.60 o 
  18   3   2       55.96       61.32      2.74 o 
  19   3   2       18.52       15.56      1.64 o 
  20   3   2        3.51        4.55      1.68 o 
  21   3   2        7.44        8.62      1.62 o 
  22   3   2        2.61        1.07      1.42 o 
  23   3   2        8.25        6.48      1.45 o 
  24   3   2       30.84       29.17      2.86 o 
  25   3   2        4.97        5.42      1.88 o 
  26   3   2        2.89        3.90      2.96 o 
  27   3   2        6.43       11.58      3.31 o 
  28   3   2        1.46        0.55      2.95 o 
   0   4   2      343.93      384.90      6.84 o 
   1   4   2      105.47      103.69      2.39 o 
   2   4   2       37.44       36.77      1.52 o 
   3   4   2       78.82       75.27      2.80 o 
   4   4   2      265.01      270.96      3.74 o 
   5   4   2     1316.12     1414.62      9.58 o 
   6   4   2      425.12      462.16      5.10 o 
   7   4   2      129.50      135.71      3.19 o 
   8   4   2      377.60      378.13      5.66 o 
   9   4   2      220.68      231.33      4.67 o 
  10   4   2       47.63       48.55      2.63 o 
  11   4   2       17.62       15.40      1.30 o 
  12   4   2       44.21       42.07      1.77 o 
  13   4   2       71.55       72.51      2.40 o 
  14   4   2       84.41       78.80      2.53 o 
  15   4   2        5.17        4.44      1.52 o 
  16   4   2       37.67       37.17      2.11 o 
  17   4   2      169.72      164.88      4.44 o 
  18   4   2       16.18       10.89      1.76 o 
  19   4   2       11.51       11.06      1.99 o 
  20   4   2       21.54       17.62      2.94 o 
  21   4   2       12.23        7.39      2.09 o 
  22   4   2        1.69        4.64      1.89 o 
  23   4   2       14.01       18.04      2.34 o 
  24   4   2        4.04        3.34      2.15 o 
  25   4   2        0.18        1.87      2.20 o 
  26   4   2        0.21        5.36      2.45 o 
  27   4   2        5.24        9.34      3.09 o 
   0   5   2      882.68      949.55     10.15 o 
   1   5   2      240.66      283.45      4.80 o 
   2   5   2      327.00      335.06      5.35 o 
   3   5   2       32.54       39.24      1.89 o 
   4   5   2        6.41        4.51      1.19 o 
   5   5   2       67.75       60.23      2.22 o 
   6   5   2       84.48       80.83      2.59 o 
   7   5   2      124.48      125.10      3.02 o 
   8   5   2       88.60       91.93      2.61 o 
   9   5   2       31.26       32.15      2.41 o 
  10   5   2       79.40       83.11      3.27 o 
  11   5   2       32.35       35.61      2.36 o 
  12   5   2      117.68      109.31      3.53 o 
  13   5   2       36.94       34.72      2.38 o 
  14   5   2       23.83       22.34      2.55 o 
  15   5   2      102.21      110.88      3.93 o 
  16   5   2       19.87       18.43      2.15 o 
  17   5   2      109.91      106.11      3.51 o 
  18   5   2       22.06       20.02      1.90 o 
  19   5   2       72.91       73.55      4.22 o 
  20   5   2       11.63       12.05      2.23 o 
  21   5   2       19.67       17.93      2.26 o 
  22   5   2        7.39        8.78      2.20 o 
  23   5   2        2.74        2.26      2.10 o 
  24   5   2        8.40        9.89      3.07 o 
  25   5   2        4.62        7.51      2.61 o 
  26   5   2        0.24        8.36      2.78 o 
   0   6   2      177.61      184.89      6.89 o 
   1   6   2      150.52      133.22      3.92 o 
   2   6   2       77.87       78.91      3.26 o 
   3   6   2       57.71       59.24      2.28 o 
   4   6   2        1.79        4.85      1.56 o 
   5   6   2      198.80      188.88      4.39 o 
   6   6   2       37.71       40.65      2.29 o 
   7   6   2      267.98      273.28      5.17 o 
   8   6   2       98.09       96.16      3.20 o 
   9   6   2       81.94       85.03      3.75 o 
  10   6   2        1.68        5.71      2.23 o 
  11   6   2      234.61      236.63      4.99 o 
  12   6   2        2.63        4.27      1.60 o 
  13   6   2      218.34      211.65      5.31 o 
  14   6   2       19.59       20.51      2.50 o 
  15   6   2      137.43      135.82      4.64 o 
  16   6   2        5.93        6.31      2.07 o 
  17   6   2       14.83       12.40      1.93 o 
  18   6   2        4.62        5.00      1.75 o 
  19   6   2        6.42        6.38      1.46 o 
  20   6   2        8.18        4.60      2.06 o 
  21   6   2       10.21        7.97      1.97 o 
  22   6   2        5.66        1.11      2.07 o 
  23   6   2       12.36       12.28      2.86 o 
  24   6   2        2.03        3.12      3.19 o 
   0   7   2       19.19       23.68      2.70 o 
   1   7   2      158.92      163.54      5.14 o 
   2   7   2       21.79       22.29      2.44 o 
   3   7   2       48.96       43.09      2.46 o 
   4   7   2       52.61       46.23      2.43 o 
   5   7   2       65.44       61.24      2.44 o 
   6   7   2       20.21       17.37      1.67 o 
   7   7   2       35.70       37.59      2.21 o 
   8   7   2        0.69        0.64      1.88 o 
   9   7   2       61.21       57.03      2.98 o 
  10   7   2       67.30       67.39      3.28 o 
  11   7   2        7.46       11.12      1.89 o 
  12   7   2       40.30       38.43      2.87 o 
  13   7   2        1.14        1.54      1.14 o 
  14   7   2       20.33       17.07      2.01 o 
  15   7   2        4.09        5.31      2.32 o 
  16   7   2        1.18        0.37      1.43 o 
  17   7   2       38.79       43.89      3.43 o 
  18   7   2        3.00        5.83      2.71 o 
  19   7   2        5.01        3.08      2.71 o 
  20   7   2        2.29        6.17      2.89 o 
  21   7   2       20.37       16.34      3.22 o 
  22   7   2       11.45       12.85      3.04 o 
   0   8   2        7.98        7.84      2.56 o 
   1   8   2       87.80       83.10      3.72 o 
   2   8   2       11.58        7.09      1.84 o 
   3   8   2       29.16       27.52      2.33 o 
   4   8   2        6.89        6.98      1.70 o 
   5   8   2       33.25       34.66      2.60 o 
   6   8   2       14.35       22.08      2.38 o 
   7   8   2        4.99        5.24      1.91 o 
   8   8   2       28.04       29.75      2.81 o 
   9   8   2        2.93        5.21      2.44 o 
  10   8   2       14.60       10.87      2.14 o 
  11   8   2       18.24       18.36      2.64 o 
  12   8   2        0.83        2.49      2.06 o 
  13   8   2        3.74        6.23      2.02 o 
  14   8   2        1.54       -0.15      2.06 o 
  15   8   2       14.31       11.90      2.40 o 
  16   8   2       16.91       20.10      4.01 o 
  17   8   2        7.81        7.38      2.79 o 
  18   8   2        7.04        4.83      2.79 o 
  19   8   2        3.38        1.33      2.80 o 
   0   9   2       11.57       16.96      3.22 o 
   1   9   2       34.75       40.85      4.75 o 
   2   9   2        0.59        6.95      1.97 o 
   3   9   2       15.77       15.49      2.58 o 
   4   9   2       18.35       14.51      2.12 o 
   5   9   2       15.68       14.95      2.64 o 
   6   9   2       43.75       46.12      3.73 o 
   7   9   2        6.29        6.73      2.09 o 
   8   9   2       28.05       26.19      2.92 o 
   9   9   2        3.20        6.99      1.94 o 
  10   9   2        3.75        3.05      2.12 o 
  11   9   2       11.82       12.14      2.52 o 
  12   9   2        8.51        7.32      2.40 o 
  13   9   2        0.63        1.66      2.69 o 
  14   9   2        2.48        2.49      2.98 o 
  15   9   2        3.49        4.93      3.14 o 
   0  10   2       11.91       17.95      3.96 o 
   1  10   2        3.33        4.74      2.56 o 
   2  10   2        3.57        1.23      2.69 o 
   3  10   2        1.05        3.32      2.70 o 
   4  10   2        0.24        1.34      2.04 o 
   5  10   2        7.60        1.85      2.64 o 
   6  10   2        4.92        6.96      2.34 o 
   7  10   2        1.94        2.95      2.35 o 
   8  10   2        1.82        0.37      1.90 o 
   9  10   2        3.08        9.31      3.18 o 
   2   0   3      561.97      544.15      7.93 o 
   4   0   3      124.87      126.88      3.21 o 
   6   0   3      195.72      189.30      2.91 o 
   8   0   3      338.38      343.28      9.04 o 
  10   0   3      316.28      335.99      7.56 o 
  12   0   3       74.94       79.69      4.56 o 
  14   0   3      208.32      201.48      7.28 o 
  16   0   3      289.72      318.93     10.02 o 
  18   0   3      265.48      254.17      8.49 o 
  20   0   3      299.41      301.29     12.33 o 
  22   0   3       85.08       89.60      7.51 o 
  24   0   3       39.77       53.68      6.75 o 
  26   0   3        4.88       11.48      5.69 o 
  28   0   3        0.71        2.93      3.18 o 
   1   1   3      102.98      107.65      2.45 o 
   2   1   3      195.04      203.41      3.16 o 
   3   1   3      840.27      953.50      7.31 o 
   4   1   3      448.05      458.01      5.58 o 
   5   1   3      527.96      577.51      5.35 o 
   6   1   3      270.19      258.72      3.45 o 
   7   1   3       65.76       70.30      2.09 o 
   8   1   3        8.00        8.20      1.13 o 
   9   1   3      807.96      850.24     10.10 o 
  10   1   3       13.50       15.05      1.23 o 
  11   1   3      196.36      195.45      4.48 o 
  12   1   3       98.43       99.82      3.85 o 
  13   1   3       51.97       56.58      2.98 o 
  14   1   3      143.25      142.16      4.37 o 
  15   1   3      148.43      149.10      5.01 o 
  16   1   3       13.26       12.10      1.94 o 
  17   1   3       32.22       25.71      2.57 o 
  18   1   3       26.56       19.74      2.16 o 
  19   1   3       77.04       80.33      4.04 o 
  20   1   3       18.95       23.01      2.89 o 
  21   1   3        9.70        9.74      2.22 o 
  22   1   3       15.67       11.97      2.69 o 
  23   1   3       81.97       81.74      4.89 o 
  24   1   3       22.73       17.34      2.67 o 
  25   1   3        1.44        4.32      2.56 o 
  26   1   3       14.78       12.82      2.84 o 
  27   1   3        3.56        4.62      2.33 o 
  28   1   3        7.53       10.17      2.44 o 
   1   2   3      133.53      132.13      2.86 o 
   2   2   3      107.26       98.17      2.59 o 
   3   2   3       11.22        9.79      0.89 o 
   4   2   3       28.16       29.54      1.44 o 
   5   2   3       50.92       49.69      1.93 o 
   6   2   3      274.19      272.40      4.01 o 
   7   2   3       45.41       46.19      1.88 o 
   8   2   3      876.21      948.38     10.46 o 
   9   2   3       40.73       44.75      2.10 o 
  10   2   3      363.64      387.38      5.99 o 
  11   2   3       60.98       60.48      2.44 o 
  12   2   3      136.14      136.67      3.31 o 
  13   2   3        9.94        8.20      1.89 o 
  14   2   3       17.59       21.96      1.89 o 
  15   2   3      147.96      141.18      4.04 o 
  16   2   3       68.80       73.13      3.93 o 
  17   2   3       85.67       77.78      4.61 o 
  18   2   3       37.67       40.08      3.39 o 
  19   2   3        2.01        3.66      1.57 o 
  20   2   3       86.19       88.36      4.73 o 
  21   2   3        8.65        6.48      1.87 o 
  22   2   3       14.39        9.33      2.19 o 
  23   2   3        0.45        1.56      2.31 o 
  24   2   3        4.16        4.29      1.84 o 
  25   2   3       29.71       36.72      4.36 o 
  26   2   3       14.97       15.92      2.85 o 
  27   2   3       14.66       17.44      3.38 o 
   1   3   3       33.44       35.16      1.84 o 
   2   3   3      455.16      489.32      5.09 o 
   3   3   3       60.90       55.49      2.43 o 
   4   3   3      550.22      571.96      7.15 o 
   5   3   3       71.73       74.47      2.30 o 
   6   3   3       48.61       47.38      1.80 o 
   7   3   3       59.68       61.43      1.94 o 
   8   3   3        2.09        2.24      0.99 o 
   9   3   3        0.86        1.59      0.96 o 
  10   3   3        8.54        8.03      1.34 o 
  11   3   3       24.31       22.81      2.29 o 
  12   3   3       57.94       57.65      2.60 o 
  13   3   3       51.34       56.30      2.63 o 
  14   3   3       51.95       51.96      2.58 o 
  15   3   3       70.02       68.16      3.15 o 
  16   3   3       32.34       31.70      2.21 o 
  17   3   3       25.20       22.03      1.96 o 
  18   3   3       57.69       63.64      3.65 o 
  19   3   3       22.88       19.73      2.51 o 
  20   3   3        6.07        7.53      1.63 o 
  21   3   3        6.25        6.51      1.82 o 
  22   3   3        0.31       -0.26      1.99 o 
  23   3   3        3.98        4.05      1.99 o 
  24   3   3        3.75        3.26      2.28 o 
  25   3   3       14.73       17.24      3.05 o 
  26   3   3        0.94        1.91      2.81 o 
  27   3   3        4.23        3.94      2.64 o 
   1   4   3       29.06       30.08      1.70 o 
   2   4   3        2.32        2.76      0.81 o 
   3   4   3      101.17       97.90      2.88 o 
   4   4   3        5.59        8.47      1.57 o 
   5   4   3       33.26       30.39      1.78 o 
   6   4   3        0.06        2.07      1.04 o 
   7   4   3        6.74        7.21      1.32 o 
   8   4   3       35.58       34.26      2.20 o 
   9   4   3       15.08       16.75      1.69 o 
  10   4   3        6.02        6.52      1.52 o 
  11   4   3       44.79       42.77      2.35 o 
  12   4   3       71.23       77.24      3.63 o 
  13   4   3       20.68       17.34      2.34 o 
  14   4   3       97.06       92.62      4.19 o 
  15   4   3       44.30       44.66      3.20 o 
  16   4   3        4.46        4.91      1.62 o 
  17   4   3        4.60        4.22      1.74 o 
  18   4   3       22.00       20.26      2.65 o 
  19   4   3       14.50       11.47      2.48 o 
  20   4   3        4.28        8.29      2.52 o 
  21   4   3       14.49       13.36      2.39 o 
  22   4   3        7.02       10.65      2.61 o 
  23   4   3       13.02        9.60      2.10 o 
  24   4   3        3.11        3.52      2.14 o 
  25   4   3        6.66        8.74      2.90 o 
  26   4   3        5.01        7.29      2.90 o 
   1   5   3       59.74       57.99      2.59 o 
   2   5   3       35.60       45.23      3.26 o 
   3   5   3      660.93      654.85      6.18 o 
   4   5   3      117.33      118.44      3.90 o 
   5   5   3      383.01      403.42      5.24 o 
   6   5   3      147.05      144.37      3.79 o 
   7   5   3       48.20       52.13      2.26 o 
   8   5   3      136.91      135.22      4.11 o 
   9   5   3       70.26       74.11      3.44 o 
  10   5   3        1.85        2.65      1.67 o 
  11   5   3       13.14       11.43      1.68 o 
  12   5   3       10.03        7.58      1.86 o 
  13   5   3       42.96       43.35      3.24 o 
  14   5   3       29.91       32.96      2.83 o 
  15   5   3       85.88       87.08      4.33 o 
  16   5   3        1.06        2.00      1.99 o 
  17   5   3       37.42       40.57      2.93 o 
  18   5   3       25.39       22.99      2.25 o 
  19   5   3        0.42       -1.54      2.19 o 
  20   5   3       51.47       51.34      4.22 o 
  21   5   3        5.88        3.00      2.42 o 
  22   5   3       20.74       18.49      2.70 o 
  23   5   3       12.41       10.71      2.47 o 
  24   5   3        1.99        4.48      1.91 o 
   1   6   3       20.32       18.06      2.04 o 
   2   6   3        2.30        3.15      1.66 o 
   3   6   3      272.12      267.44      7.25 o 
   4   6   3       19.83       15.27      1.61 o 
   5   6   3       13.14       17.96      1.75 o 
   6   6   3        1.20        5.94      1.65 o 
   7   6   3      336.69      345.10      5.88 o 
   8   6   3        3.96        9.54      1.69 o 
   9   6   3      443.02      472.76      9.38 o 
  10   6   3        5.15        8.67      2.12 o 
  11   6   3      236.21      247.44      5.79 o 
  12   6   3       12.13       15.91      2.17 o 
  13   6   3       18.70       25.22      2.54 o 
  14   6   3       17.00       21.97      2.59 o 
  15   6   3        4.43        5.14      1.71 o 
  16   6   3        9.39       10.21      2.00 o 
  17   6   3        8.18        8.74      2.31 o 
  18   6   3        3.59        2.59      2.00 o 
  19   6   3       12.14        7.37      3.44 o 
  20   6   3       18.68       18.31      3.11 o 
  21   6   3       26.33       29.54      3.19 o 
  22   6   3       10.70       12.58      3.67 o 
   1   7   3       22.88       19.78      2.16 o 
   2   7   3       45.64       52.99      2.64 o 
   3   7   3       91.63       95.73      3.47 o 
   4   7   3       46.85       43.99      2.56 o 
   5   7   3       91.93       90.61      3.40 o 
   6   7   3       54.56       52.41      3.32 o 
   7   7   3       62.49       55.44      3.87 o 
   8   7   3      159.24      164.34      8.20 o 
   9   7   3        1.63        3.93      1.50 o 
  10   7   3       80.05       74.19      4.22 o 
  11   7   3        8.16       11.43      1.66 o 
  12   7   3       85.23       85.74      4.28 o 
  13   7   3       62.42       69.82      4.82 o 
  14   7   3        2.57        2.09      2.16 o 
  15   7   3       50.88       52.80      3.36 o 
  16   7   3        1.18        4.61      1.88 o 
  17   7   3        3.90        5.80      1.76 o 
  18   7   3        1.40        0.15      1.79 o 
  19   7   3        1.14       -1.43      2.76 o 
  20   7   3       10.09       11.40      3.14 o 
   1   8   3       18.19       14.42      1.90 o 
   2   8   3        2.01        4.07      1.59 o 
   3   8   3       29.59       27.87      2.32 o 
   4   8   3       10.78       11.88      1.97 o 
   5   8   3       18.58       18.27      3.12 o 
   6   8   3       54.57       58.23      3.58 o 
   7   8   3        4.70        5.14      2.19 o 
   8   8   3       11.51       10.94      2.34 o 
   9   8   3       25.96       31.00      4.17 o 
  10   8   3        3.18        5.23      2.07 o 
  11   8   3       16.96       17.03      2.29 o 
  12   8   3       15.42       15.96      2.31 o 
  13   8   3       15.07       16.21      3.01 o 
  14   8   3        6.86        9.39      2.90 o 
  15   8   3        3.70        1.19      2.94 o 
  16   8   3        7.27       11.94      2.69 o 
  17   8   3       13.42        9.54      2.97 o 
   1   9   3        5.66        6.16      1.71 o 
   2   9   3        3.03        3.13      2.01 o 
   3   9   3       19.98       24.05      2.71 o 
   4   9   3        2.74        4.76      2.23 o 
   5   9   3        1.10        3.70      2.02 o 
   6   9   3        9.76       10.09      2.34 o 
   7   9   3        8.01        8.93      2.64 o 
   8   9   3        7.56        6.58      2.46 o 
   9   9   3        2.99        4.77      2.09 o 
  10   9   3        5.59        8.20      5.07 o 
  11   9   3        0.64        4.76      2.29 o 
  12   9   3        3.12        3.05      2.24 o 
   0   0   4      593.25      612.71     15.28 o 
   2   0   4      733.71      774.73     13.09 o 
   4   0   4      530.11      582.67     10.63 o 
   6   0   4      145.48      147.17      5.40 o 
   8   0   4        2.18        3.95      2.32 o 
  10   0   4       52.45       47.08      3.28 o 
  12   0   4       11.45        9.54      2.38 o 
  14   0   4       11.71       10.81      1.95 o 
  16   0   4      114.27      109.92      7.21 o 
  18   0   4       77.40       86.77      8.85 o 
  20   0   4       33.98       48.76      6.68 o 
  22   0   4       65.35       70.67      6.23 o 
  24   0   4        6.24       11.82      3.64 o 
  26   0   4       10.27       12.83      4.14 o 
   0   1   4      189.02      211.39      5.98 o 
   1   1   4      263.82      279.65      4.65 o 
   2   1   4      695.65      768.61      9.45 o 
   3   1   4      217.50      222.24      4.30 o 
   4   1   4       63.65       63.44      2.16 o 
   5   1   4       12.07        8.39      1.24 o 
   6   1   4        1.56        2.55      1.07 o 
   7   1   4       25.96       29.44      2.09 o 
   8   1   4       43.93       40.33      2.42 o 
   9   1   4       82.01       84.89      3.20 o 
  10   1   4       13.31       10.95      1.71 o 
  11   1   4      114.70      112.44      5.54 o 
  12   1   4       24.35       24.48      1.98 o 
  13   1   4      110.87      112.34      5.14 o 
  14   1   4       14.94       13.07      1.75 o 
  15   1   4       27.41       28.90      2.41 o 
  16   1   4       64.85       66.47      3.81 o 
  17   1   4      110.54      118.87      6.34 o 
  18   1   4       17.78       18.29      2.59 o 
  19   1   4       12.80       10.90      2.31 o 
  20   1   4       10.36        9.91      2.45 o 
  21   1   4       15.79       14.54      2.94 o 
  22   1   4       26.52       29.41      3.17 o 
  23   1   4        5.08        8.18      2.61 o 
  24   1   4       14.50       14.25      2.71 o 
  25   1   4        4.50        4.10      2.39 o 
  26   1   4        3.08        8.77      2.75 o 
   0   2   4      133.40      131.22      5.64 o 
   1   2   4      222.08      225.17      4.02 o 
   2   2   4       30.79       34.76      1.84 o 
   3   2   4      102.43      101.90      3.24 o 
   4   2   4       66.58       64.97      2.60 o 
   5   2   4      403.89      391.97      5.26 o 
   6   2   4       89.81       97.31      2.94 o 
   7   2   4      371.81      367.88      5.34 o 
   8   2   4        5.46        5.39      1.28 o 
   9   2   4       65.04       62.45      3.37 o 
  10   2   4       53.45       49.97      2.58 o 
  11   2   4       18.88       17.04      2.18 o 
  12   2   4       36.22       37.48      2.42 o 
  13   2   4       64.78       72.86      3.50 o 
  14   2   4       91.28       85.43      3.83 o 
  15   2   4      145.15      148.42      8.00 o 
  16   2   4       23.40       25.92      2.30 o 
  17   2   4        8.36        8.68      1.75 o 
  18   2   4        0.25        1.89      1.76 o 
  19   2   4        7.84        8.86      2.00 o 
  20   2   4        8.14        7.79      2.45 o 
  21   2   4        8.01       14.71      2.59 o 
  22   2   4       21.22       23.93      3.26 o 
  23   2   4       36.11       35.08      3.95 o 
  24   2   4       11.26       13.58      3.27 o 
  25   2   4        3.37        5.90      2.74 o 
   0   3   4       44.48       48.38      3.33 o 
   1   3   4        3.71        4.18      1.23 o 
   2   3   4      432.69      438.04      5.19 o 
   3   3   4        4.04        4.28      0.95 o 
   4   3   4        3.20        2.39      0.93 o 
   5   3   4      149.48      142.51      3.75 o 
   6   3   4        0.43        4.38      1.21 o 
   7   3   4       74.12       79.60      2.79 o 
   8   3   4       11.90       12.10      1.42 o 
   9   3   4       80.48       76.24      2.98 o 
  10   3   4        7.90        7.42      1.32 o 
  11   3   4       64.98       63.45      3.02 o 
  12   3   4       77.01       73.48      3.29 o 
  13   3   4        2.49        3.08      1.45 o 
  14   3   4       44.95       39.97      2.91 o 
  15   3   4       19.08       14.40      2.13 o 
  16   3   4        8.82        9.85      2.07 o 
  17   3   4       20.37       17.93      2.03 o 
  18   3   4        4.00        5.12      1.90 o 
  19   3   4        9.51       10.20      2.31 o 
  20   3   4        1.29        4.73      2.94 o 
  21   3   4       10.03        9.27      2.68 o 
  22   3   4       18.09       15.44      2.86 o 
  23   3   4        3.36        2.79      2.60 o 
  24   3   4       11.46        7.76      3.23 o 
   0   4   4       84.03       71.60      4.58 o 
   1   4   4       80.28       82.99      2.95 o 
   2   4   4        3.72        3.82      0.92 o 
   3   4   4       91.98       92.57      3.65 o 
   4   4   4        0.13        2.10      1.04 o 
   5   4   4       18.43       13.81      1.40 o 
   6   4   4       32.93       31.85      1.76 o 
   7   4   4       32.83       31.55      2.27 o 
   8   4   4       17.17       18.16      2.19 o 
   9   4   4       59.37       57.16      3.30 o 
  10   4   4       32.42       28.88      2.30 o 
  11   4   4       18.89       15.63      2.13 o 
  12   4   4       23.50       21.28      2.20 o 
  13   4   4       37.08       37.32      2.70 o 
  14   4   4       15.42       18.01      2.56 o 
  15   4   4       28.03       20.99      2.48 o 
  16   4   4       13.89       14.59      2.44 o 
  17   4   4       11.92       15.01      2.57 o 
  18   4   4        1.66        2.12      1.83 o 
  19   4   4       25.30       24.91      2.84 o 
  20   4   4        0.50        2.44      2.31 o 
  21   4   4        4.00        4.44      1.90 o 
  22   4   4        2.54        3.71      2.49 o 
  23   4   4        0.03        2.80      2.89 o 
   0   5   4       14.30       14.80      2.64 o 
   1   5   4       22.62       20.64      1.71 o 
   2   5   4      127.19      112.69      3.81 o 
   3   5   4       65.72       68.18      2.91 o 
   4   5   4       24.54       23.43      1.92 o 
   5   5   4        5.46        4.57      1.31 o 
   6   5   4       60.04       59.57      2.80 o 
   7   5   4        8.34        8.39      1.71 o 
   8   5   4       54.07       62.59      3.21 o 
   9   5   4       17.24       19.97      2.17 o 
  10   5   4        7.68       10.92      2.03 o 
  11   5   4       11.94       12.47      2.02 o 
  12   5   4       12.88       12.86      2.09 o 
  13   5   4        7.15        8.15      2.03 o 
  14   5   4        1.55        4.02      2.12 o 
  15   5   4       36.29       34.15      3.66 o 
  16   5   4       20.60       19.39      2.77 o 
  17   5   4       58.12       66.82      4.45 o 
  18   5   4        7.11       10.67      2.06 o 
  19   5   4       15.94       12.47      2.04 o 
  20   5   4        0.33        0.94      2.21 o 
  21   5   4        0.98        4.94      2.00 o 
  22   5   4        1.68        6.20      2.31 o 
   0   6   4       69.33       79.38      7.49 o 
   1   6   4       89.17       84.19      3.69 o 
   2   6   4       59.19       54.90      2.87 o 
   3   6   4        7.06        8.74      1.78 o 
   4   6   4        2.89        3.89      1.37 o 
   5   6   4      146.00      146.44      7.25 o 
   6   6   4       38.34       43.27      3.20 o 
   7   6   4       47.32       43.49      3.35 o 
   8   6   4       11.48       12.00      2.02 o 
   9   6   4       17.71       15.32      1.95 o 
  10   6   4        8.38        6.57      1.56 o 
  11   6   4       38.91       38.53      3.03 o 
  12   6   4        7.00        5.89      2.05 o 
  13   6   4      134.23      135.96      5.00 o 
  14   6   4        9.61       11.22      2.19 o 
  15   6   4       35.55       34.78      3.45 o 
  16   6   4        2.16        4.20      1.90 o 
  17   6   4        1.08        2.41      2.29 o 
  18   6   4        4.93        5.05      2.05 o 
  19   6   4        4.24        7.81      2.28 o 
   0   7   4        1.64        9.87      3.01 o 
   1   7   4       83.53       84.33      4.40 o 
   2   7   4        2.94        4.26      1.61 o 
   3   7   4       11.12       10.89      2.18 o 
   4   7   4        8.34        7.75      1.97 o 
   5   7   4       14.11       12.23      1.82 o 
   6   7   4       11.43        8.15      2.38 o 
   7   7   4       61.11       57.70      3.70 o 
   8   7   4       14.08       13.64      2.37 o 
   9   7   4       18.13       16.29      2.44 o 
  10   7   4        3.24        2.60      2.37 o 
  11   7   4        4.56        6.57      2.48 o 
  12   7   4       23.97       23.19      2.95 o 
  13   7   4       16.25       15.62      2.67 o 
  14   7   4        5.13        5.31      2.80 o 
  15   7   4        7.16        3.86      2.34 o 
  16   7   4        1.25        2.55      2.27 o 
  17   7   4        6.60        4.00      2.38 o 
   0   8   4        6.10       12.51      2.63 o 
   1   8   4       17.31       14.34      1.98 o 
   2   8   4        4.19        3.49      1.93 o 
   3   8   4       15.46       13.44      2.23 o 
   4   8   4        8.60       10.44      2.08 o 
   5   8   4        7.90        8.00      2.08 o 
   6   8   4        8.23        6.75      2.26 o 
   7   8   4        1.72        3.59      2.33 o 
   8   8   4        2.41        5.56      2.16 o 
   9   8   4        5.98        4.44      1.86 o 
  10   8   4        1.89        1.17      2.25 o 
  11   8   4        0.44        7.62      2.20 o 
  12   8   4        3.11        6.95      2.24 o 
   0   9   4        4.75        2.29      2.30 o 
   1   9   4        6.16       10.69      2.50 o 
   2   9   4        5.29        5.40      2.39 o 
   3   9   4        1.73        4.56      2.03 o 
   4   9   4        4.11        2.49      2.28 o 
   5   9   4        4.78        5.96      2.21 o 
   2   0   5       79.36       90.09      5.36 o 
   4   0   5      222.67      242.70     13.42 o 
   6   0   5        9.72       11.73      3.43 o 
   8   0   5        0.26       -0.23      2.17 o 
  10   0   5        1.48        4.36      1.90 o 
  12   0   5       23.63       18.52      2.51 o 
  14   0   5       88.54       87.40     10.74 o 
  16   0   5        8.79        6.65      3.15 o 
  18   0   5       73.91       92.10      6.92 o 
  20   0   5       50.64       53.91      5.90 o 
  22   0   5       39.35       36.17      5.46 o 
   1   1   5       22.10       19.57      1.67 o 
   2   1   5       48.51       46.81      2.26 o 
   3   1   5      288.38      308.66      7.95 o 
   4   1   5        1.29        5.91      1.57 o 
   5   1   5       83.42       75.46      3.28 o 
   6   1   5       20.70       16.07      1.84 o 
   7   1   5       31.03       27.04      2.49 o 
   8   1   5       80.58       77.58      3.28 o 
   9   1   5       76.94       71.09      3.17 o 
  10   1   5       91.37       88.19      3.71 o 
  11   1   5       94.13       99.89      4.35 o 
  12   1   5       25.00       27.48      2.62 o 
  13   1   5       11.47       13.53      1.82 o 
  14   1   5        6.14        7.30      1.65 o 
  15   1   5       10.91        9.48      2.62 o 
  16   1   5        8.56        9.33      2.23 o 
  17   1   5        6.16        9.80      1.91 o 
  18   1   5        6.57        8.47      2.12 o 
  19   1   5       15.57       12.73      3.15 o 
  20   1   5        3.50        3.02      2.22 o 
  21   1   5       10.30       13.74      2.40 o 
  22   1   5        2.08        2.02      2.62 o 
   1   2   5      163.18      162.14      5.22 o 
   2   2   5       51.79       50.52      2.55 o 
   3   2   5       19.25       17.71      1.55 o 
   4   2   5       23.60       21.62      1.63 o 
   5   2   5        4.12        2.87      1.23 o 
   6   2   5       81.87       80.21      3.46 o 
   7   2   5       42.68       44.41      2.78 o 
   8   2   5       22.85       21.43      1.91 o 
   9   2   5       59.48       61.22      3.31 o 
  10   2   5        3.83        5.35      1.59 o 
  11   2   5        7.14        3.80      1.78 o 
  12   2   5       26.27       28.14      2.56 o 
  13   2   5        2.47        6.58      2.06 o 
  14   2   5       30.78       27.23      2.55 o 
  15   2   5       30.14       32.27      3.46 o 
  16   2   5       14.60       15.59      2.38 o 
  17   2   5        9.30        9.69      2.21 o 
  18   2   5        8.25        7.18      2.26 o 
  19   2   5        0.99        3.14      2.18 o 
  20   2   5        7.59       10.35      2.94 o 
  21   2   5       13.59       17.84      3.22 o 
  22   2   5        3.79        3.41      2.38 o 
   1   3   5       33.03       28.50      1.86 o 
   2   3   5        4.47        4.37      1.16 o 
   3   3   5      107.78       97.59      3.93 o 
   4   3   5        3.83        5.66      1.21 o 
   5   3   5       66.81       63.06      2.77 o 
   6   3   5       18.73       15.42      1.57 o 
   7   3   5        0.34        2.62      1.66 o 
   8   3   5       23.65       24.34      2.21 o 
   9   3   5       34.21       39.28      3.07 o 
  10   3   5        1.78        4.88      1.52 o 
  11   3   5        8.65       10.12      1.65 o 
  12   3   5        6.69        3.79      1.85 o 
  13   3   5       61.03       63.86      4.41 o 
  14   3   5        9.16        8.19      2.00 o 
  15   3   5       37.99       39.96      4.19 o 
  16   3   5        6.09        6.20      2.03 o 
  17   3   5       20.44       19.99      2.95 o 
  18   3   5       14.50       14.50      2.95 o 
  19   3   5        2.61        5.59      2.81 o 
  20   3   5        4.97        1.35      2.44 o 
  21   3   5        0.23        3.95      2.74 o 
   1   4   5        8.32        7.91      1.39 o 
   2   4   5       62.14       69.65      3.09 o 
   3   4   5      164.62      152.51      6.54 o 
   4   4   5        9.07        7.31      1.60 o 
   5   4   5       30.84       27.43      2.88 o 
   6   4   5        2.73        4.68      1.61 o 
   7   4   5       16.83       17.05      2.04 o 
   8   4   5       50.01       47.68      4.10 o 
   9   4   5       18.09       19.57      2.63 o 
  10   4   5       10.48       11.30      2.37 o 
  11   4   5       39.18       32.71      3.05 o 
  12   4   5       32.66       32.82      3.13 o 
  13   4   5        1.52        5.46      2.33 o 
  14   4   5        2.09        2.73      2.47 o 
  15   4   5       10.00        9.17      1.95 o 
  16   4   5        1.77        1.80      2.07 o 
  17   4   5        1.03        2.76      1.51 o 
  18   4   5        0.96        3.21      2.00 o 
  19   4   5        5.18        7.15      2.42 o 
  20   4   5        0.48        0.39      2.07 o 
   1   5   5        0.10        0.38      1.50 o 
   2   5   5       16.01       22.13      2.54 o 
   3   5   5       18.65       21.63      2.71 o 
   4   5   5       24.20       22.40      2.15 o 
   5   5   5       38.32       39.12      3.13 o 
   6   5   5       18.79       20.10      1.93 o 
   7   5   5       14.36       12.61      2.56 o 
   8   5   5       23.96       22.08      3.24 o 
   9   5   5       16.52       15.98      2.26 o 
  10   5   5        8.94        4.84      1.78 o 
  11   5   5       10.31        5.60      3.19 o 
  12   5   5       14.21       14.24      2.43 o 
  13   5   5        5.52        8.49      1.81 o 
  14   5   5       22.48       22.42      2.45 o 
  15   5   5        4.51        4.15      1.98 o 
  16   5   5        5.54        4.91      1.91 o 
  17   5   5        4.45        7.91      2.97 o 
  18   5   5       10.38        8.28      2.19 o 
   1   6   5        0.16        3.58      1.73 o 
   2   6   5        0.13        1.95      1.88 o 
   3   6   5        1.01        3.56      1.87 o 
   4   6   5        8.54       10.09      2.13 o 
   5   6   5       11.61        8.89      2.11 o 
   6   6   5        5.25        3.64      1.85 o 
   7   6   5       69.34       63.45      3.88 o 
   8   6   5        0.19        4.74      2.41 o 
   9   6   5       48.31       43.13      4.17 o 
  10   6   5        0.92        5.35      2.66 o 
  11   6   5       34.85       35.22      4.00 o 
  12   6   5        2.36        6.26      2.06 o 
  13   6   5       18.59       19.16      2.96 o 
  14   6   5        4.88        8.39      2.15 o 
  15   6   5        6.58        7.45      2.31 o 
   1   7   5        1.23       -2.64      2.64 o 
   2   7   5        6.25        7.89      2.15 o 
   3   7   5        7.22        8.40      1.92 o 
   4   7   5        0.63        3.40      2.06 o 
   5   7   5        4.22        7.62      2.06 o 
   6   7   5        4.58        4.47      1.92 o 
   7   7   5       20.28       14.43      2.25 o 
   8   7   5       46.46       47.49      4.06 o 
   9   7   5       16.57       13.46      2.80 o 
  10   7   5       20.47       19.08      2.78 o 
  11   7   5       19.10       19.04      3.07 o 
   1   8   5        3.46        2.53      3.20 o 
   2   8   5        0.00        4.59      3.25 o 
   3   8   5        2.66        6.35      3.38 o 
   0   0   6      217.30      232.12     33.82 o 
   2   0   6      341.66      376.69     20.24 o 
   4   0   6       42.15       43.19      3.55 o 
   6   0   6       11.07       10.99      2.84 o 
   8   0   6        2.80        5.78      2.41 o 
  10   0   6        0.22        4.08      2.41 o 
  12   0   6       28.84       21.62      3.40 o 
  14   0   6        6.42        6.80      2.34 o 
  16   0   6        7.33        4.72      2.76 o 
  18   0   6       41.29       42.35      6.26 o 
   0   1   6       11.37       19.05      4.39 o 
   1   1   6       49.40       42.96      3.03 o 
   2   1   6       18.56       16.36      2.18 o 
   3   1   6       69.01       67.41      3.64 o 
   4   1   6       36.66       36.86      2.74 o 
   5   1   6       12.88       12.16      1.83 o 
   6   1   6       30.51       30.22      2.88 o 
   7   1   6       32.88       34.24      2.55 o 
   8   1   6       12.88       11.91      1.78 o 
   9   1   6        8.58        7.69      1.79 o 
  10   1   6        8.11        8.95      1.79 o 
  11   1   6       13.10       10.46      1.89 o 
  12   1   6       15.17       20.25      2.45 o 
  13   1   6        6.63        9.65      2.38 o 
  14   1   6       11.79       14.83      2.49 o 
  15   1   6       10.32        5.43      2.11 o 
  16   1   6        1.12        5.95      2.33 o 
  17   1   6       10.39        8.67      2.28 o 
  18   1   6        4.27        5.59      2.12 o 
   0   2   6       10.22        7.87      2.97 o 
   1   2   6       16.82       16.96      1.96 o 
   2   2   6        6.91        7.18      1.58 o 
   3   2   6       17.20       12.35      1.69 o 
   4   2   6       15.84       15.96      2.22 o 
   5   2   6       56.27       49.18      3.37 o 
   6   2   6        9.68       14.48      2.02 o 
   7   2   6       74.82       82.58      4.44 o 
   8   2   6       21.21       26.42      2.78 o 
   9   2   6       11.40       12.62      2.12 o 
  10   2   6        0.72        0.65      1.84 o 
  11   2   6        9.03       12.00      2.07 o 
  12   2   6        7.14        5.46      1.70 o 
  13   2   6       17.23       18.26      3.17 o 
  14   2   6        1.46        3.14      2.84 o 
  15   2   6        5.84        5.97      2.13 o 
  16   2   6        3.71        3.03      2.09 o 
  17   2   6        1.68        3.50      1.87 o 
   0   3   6       41.37       37.21      3.82 o 
   1   3   6        8.42        7.77      1.54 o 
   2   3   6       36.05       33.87      2.80 o 
   3   3   6        3.65        5.15      1.23 o 
   4   3   6       12.64        9.57      1.68 o 
   5   3   6        9.16        7.60      1.86 o 
   6   3   6        6.43        8.51      1.70 o 
   7   3   6       38.55       35.80      4.72 o 
   8   3   6        2.54        5.01      1.71 o 
   9   3   6        2.95        4.13      1.50 o 
  10   3   6        1.63        1.28      2.04 o 
  11   3   6        1.64        6.46      1.46 o 
  12   3   6        2.66        4.28      1.72 o 
  13   3   6        1.58        3.52      2.40 o 
  14   3   6        3.77        4.50      1.86 o 
  15   3   6        0.14        2.01      3.31 o 
  16   3   6        0.12        5.12      2.43 o 
   0   4   6        1.55        1.28      1.79 o 
   1   4   6       24.62       22.64      2.27 o 
   2   4   6        5.47        5.93      2.42 o 
   3   4   6       12.35       12.15      2.02 o 
   4   4   6        1.12       -0.71      2.20 o 
   5   4   6        6.01        5.22      1.43 o 
   6   4   6        1.37       -0.94      1.82 o 
   7   4   6        3.00        5.33      2.15 o 
   8   4   6        3.88        9.19      1.74 o 
   9   4   6        9.49        9.03      1.70 o 
  10   4   6        2.43        5.62      2.09 o 
  11   4   6        5.51       12.33      2.49 o 
  12   4   6        2.10        4.93      1.84 o 
  13   4   6        1.19        5.34      1.93 o 
  14   4   6        0.81        3.06      1.72 o 
   0   5   6        5.77        5.37      3.36 o 
   1   5   6        6.76        6.04      2.48 o 
   2   5   6        2.50        6.27      2.34 o 
   3   5   6        5.81        3.50      1.99 o 
   4   5   6        7.51        5.08      2.49 o 
   5   5   6        2.43        2.00      3.09 o 
   6   5   6        4.35        8.55      2.62 o 
   7   5   6        9.40       10.22      2.61 o 
   8   5   6       18.18       17.39      2.99 o 
   9   5   6        2.38        4.31      2.16 o 
  10   5   6        0.67       -0.46      2.49 o 
  11   5   6        1.99        3.32      2.30 o 
   0   6   6        5.16       10.72      3.42 o 
   1   6   6        3.57        2.79      2.10 o 
   2   6   6       13.59       15.56      3.68 o 
   3   6   6        4.27        9.45      3.65 o 
   4   6   6        1.51        0.63      2.94 o 
   5   6   6        1.07        1.15      2.95 o 
   6   6   6        2.81       -0.05      2.89 o 
   2   0   7       24.47       26.89      6.51 o 
   4   0   7        7.67        3.25      2.43 o 
   6   0   7        3.98       11.12      3.12 o 
   8   0   7        1.29        3.97      3.52 o 
  10   0   7        4.54       11.49      3.60 o 
   1   1   7        7.04        7.63      2.06 o 
   2   1   7        2.97        0.41      1.57 o 
   3   1   7       14.70       12.78      2.35 o 
   4   1   7        4.48        1.18      2.16 o 
   5   1   7        2.01        4.55      2.21 o 
   6   1   7        1.20        4.02      2.06 o 
   7   1   7        0.84        5.66      2.77 o 
   8   1   7       14.44       12.36      2.75 o 
   9   1   7        1.78        5.76      2.30 o 
  10   1   7       13.16        9.79      3.09 o 
   1   2   7        0.63       -0.90      1.86 o 
   2   2   7        3.87        3.96      2.07 o 
   3   2   7        5.42        4.90      2.09 o 
   4   2   7        1.01        5.26      2.21 o 
   5   2   7        2.97        1.97      2.42 o 
   6   2   7        8.79       10.74      3.61 o 
   7   2   7        3.57        5.87      2.30 o 
   8   2   7        7.48       10.82      2.76 o 
   9   2   7        8.24        9.02      2.55 o 
   1   3   7        0.83        3.86      2.79 o 
   2   3   7       10.22       12.41      5.14 o 
   3   3   7        3.07        4.01      2.57 o 
   4   3   7        6.30        9.85      2.61 o 
   5   3   7        2.63        2.58      2.84 o 
   6   3   7        7.45        9.88      3.62 o 
                                                 
